# Supplementary material for: Ultra‐processed food intake, cognitive function, and dementia risk: A cross‐sectional study of middle‐aged and older Australian adults
Source: Alzheimers Dement (Amst). 2026 Apr 23;18(2):e70335. doi: 10.1002/dad2.70335 (PMC13104065; doi:10.1002/dad2.70335)
Supplement: Supplementary file 3 — Supporting Information [file DAD2-18-e70335-s002.xlsx]

## Sheet: Suppl Material 2a - DEF
1) Conversion of questionnaire responses to daily equivalent frequencies (DEF) using the Cancer Council Victoria Dietary Questionnaire for Epidemiological Studies conversion table:
Frequency Category	DEF
Never or less than once/month	0.02
1-3 per month	0.07
Once a week	0.14
2-4 per week	0.39
5-6 per week	0.78
Once a week	1
2-3 per day	2.5
4-5 per day or 6+ per day (i.e. 4+ per day)	5
Adapted from: https://www.cancervic.org.au/downloads/cec/FFQs/Dietary-Questionnaire-for-Epidemiological-Studies-User-Guide-Version-3-2.pdf; Never or less than once/month are grouped together so they received a DEF of 0.02; 2 to 4 times per week is grouped together so it received an average DEF between 0.5 and 0.28 (0.39); 2 to 3 times a day is grouped together so it received DEF 2.5; 4-5 per day …

## Sheet: Suppl Material 2b -portion size
HBP_FFQ	FFQ vars_HBP	FFQ description_HBP	Portion size (described within the variable)	MCCS FFQ (best match)*	Female Portion (MCCS) (grams)	Male Portion (MCCS) (grams)
ffq71	fruit_apples	Apples (1 fruit)	1 fruit	appl	120	140
ffq823	veg_avocado	Avocado	.	avcd	50	60
ffq16	meat_bacon	Bacon	.	bacn	40	40
ffq824	veg_baked_beans	Baked beans	.	beanpea	50	50
ffq75	fruit_bananas	Bananas (1 fruit)	1 fruit	bana	90	100
ffq816	veg_beansprouts	Beansprouts	.	cbgbrsl	50	60
ffq11	meat_beefs	Beef: roast, steak, mince, stew or casserole	.	bfstk	100	150
ffq12	meat_burgers	Beefburgers	.	UK data	140	140
ffq68	drinks_beer	Beer, lager or cider (half pint)	half pint	beer	1	1
ffq821	veg_beetroot	Beetroot	.	btroot	30	40
ffq315	dairy_margarine	Block or hard margarine, eg. Stork, Krona (teaspoon)	teaspoon	butr	10	10
ffq28	potatoes_potatoes	Boiled, mashed, instant or jacket potatoes	.	potfat	90	100
ffq27	cereals_cereal	Breakfast cereal such as cornflakes, muesli etc	.	crloth	30	40
ffq83	veg_broccoli	Broccoli, spring greens, kale	.	brcl	60	60
ffq22	bread_brown	Brown bread and rolls	.	brdwmeal	50	60
ffq213	potatoes_rice_brown	Brown rice	.	riceboil	80	100
ffq84	veg_sprouts	Brussels sprouts	.	cbgbrsl	50	60
ffq46	sweets_buns_ready_made	Buns, pastries eg. croissants, doughnuts, ready made	.	cake	55	55
ffq45	sweets_buns_home	Buns, pastries eg. scones, flapjacks, home baked	.	cake	55	55
ffq314	dairy_butter	Butter (teaspoon)	teaspoon	mrgn	10	10
ffq85	veg_cabbage	Cabbage	.	cbgbrsl	50	60
ffq43	sweets_cakes_home	Cakes eg. fruit, sponge, home baked	.	cake	55	55
ffq44	sweets_ready_made	Cakes eg. fruit, sponge, ready made	.	cake	55	55
ffq81	veg_carrots	Carrots	.	crrt	40	50
ffq89	veg_cauliflower	Cauliflower	.	clfwr	60	60
ffq36	dairy_cheese_med	Cheese, eg. Cheddar, Brie, Edam (medium serving)	medium serving	chschdr	30	30
ffq15	meat_chicken	Chicken or other poultry eg. turkey	.	cknrst	100	120
ffq29	potatoes_chips	Chips	.	UK data	110	110
ffq414	sweets_choco_bar	Chocolate snack bars eg. Mars, Crunchie	.	cnftchoc	25	30
ffq413	sweets_choco	Chocolates, single or squares	.	cnftoth	20	20
ffq65	drinks_cocoa	Cocoa, hot chocolate (cup)	cup	milkdrk	200	200
ffq64	drinks_coffee_whitener	Coffee whitener, eg. Coffee-mate (teaspoon)	teaspoon	caro	10	10
ffq63	drinks_coffee_decaf	Coffee, decaffeinated (cup)	cup	coff	190	200
ffq62	drinks_coffee	Coffee, instant or ground (cup)	cup	coff	190	200
ffq822	veg_coleslaw	Coleslaw	.	clsw	52.5	75
ffq18	meat_spam	Corned beef, Spam, luncheon meats	.	bfcorn	50	60
ffq37	dairy_cheese_lowfat	Cottage cheese, low fat soft cheese (medium serving)	medium serving	chscotg	40	40
ffq24	bread_crackers_cheesey	Cream crackers, cheese biscuits	.	chscrm	30	25
ffq25	bread_crackers	Crispbread, eg. Ryvita	.	chscrm	30	25
ffq417	sweets_crisps	Crisps or other packet snacks, eg. Wotsits	.	snkchpty	25	40
ffq35	dairy_desserts	Dairy desserts (125g carton)	125g carton	description	125	125
ffq32	dairy_cream_double	Double or clotted cream (tablespoon)	tablespoon	UK data	15	15
ffq711	fruit_dried	Dried fruit, eg. raisins, prunes (medium serving)	medium serving	appcdry	30	30
ffq825	veg_lentils	Dried lentils, beans, peas	.	lgmdry	115	115
ffq38	dairy_eggs	Eggs as boiled, fried, scrambled, etc. (one)	one	eggboil	55	55
ffq113	meat_fish_fingers	Fish fingers, fish cakes	.	fshfry	100	135
ffq117	meat_fish_roe	Fish roe, taramasalata	.	fshstm	130	120
ffq612	drinks_fizzy	Fizzy soft drinks, eg. Coca cola, lemonade (glass)	glass	drksft	160	200
ffq312	dairy_french	French dressing (tablespoon)	tablespoon	UK data	15	15
ffq112	meat_fried_fish	Fried fish in batter, as in fish and chips	.	fshfry	100	135
ffq47	sweets_pies_home	Fruit pies, tarts, crumbles, home baked	.	cake	55	55
ffq48	sweets_pies_ready_made	Fruit pies, tarts, crumbles, ready made	.	cake	55	55
ffq614	drinks_fruit_squash	Fruit squash or cordial (glass)	glass	drksft	160	200
ffq34	dairy_full_fat_yog	Full fat or Greek yogurt (125g carton)	125g carton	description	125	125
ffq813	veg_garlic	Garlic	.	UK data	2.7	2.7
ffq74	fruit_grapefruit	Grapefruit (half)	half	grapfrt	100	100
ffq76	fruit_grapes	Grapes (medium serving)	medium serving	grap	100	100
ffq87	veg_beans	Green beans, broad beans, runner beans	.	beanpea	50	50
ffq817	veg_green_salad	Green salad, lettuce, cucumber, celery	.	slgrn	35	40
ffq17	meat_ham	Ham	.	ham	40	40
ffq66	drinks_horlicks	Horlicks, Ovaltine (cup)	cup	milkdrk	200	200
ffq412	sweets_ice_cream	Ice cream, choc ices	.	icecrm	50	70
ffq57	soups_marmalade	Jam, marmalade, honey (teaspoon)	teaspoon	spdjamty	10	15
ffq14	meat_lamb	Lamb: roast, chops or stew	.	lmbrst	100	100
ffq216	potatoes_lasagne	Lasagne, moussaka	.	UK data	230	230
ffq811	veg_leeks	Leeks	.	onioleek	20	20
ffq111	meat_liver	Liver, liver paté, liver sausage	.	lvrlvrpt	35	25
ffq611	drinks_low_cal	Low calorie or diet fizzy soft drinks (glass)	glass	drkdtsft	200	370
ffq310	dairy_saladcream_lowfat	Low calorie, low fat salad cream(tablespoon)	tablespoon	UK data	20	20
ffq318	dairy_spreads	Low fat spreads (less than 60% fat), eg. Outline, Gold (teaspoon)	less than 60% fat, eg. Outline, Gold	UK data	15	15
ffq33	dairy_low_fat_yog	Low fat yogurt, fromage frais (125g carton)	125g carton	description	125	125
ffq56	soups_marmite	Marmite, Bovril (teaspoon)	teaspoon	spdvegty	5	5
ffq88	veg_marrow	Marrow, courgettes	.	zchsqegp	50	80
ffq52	soups_meat_soup	Meat soups (bowl)	bowl	soupoth	200	200
ffq77	fruit_melon	Melon (1 slice)	1 slice	cntlphdw	110	120
ffq78	fruit_peaches	Peaches, plums, apricots (1 fruit)	1 fruit	pchnctrn	100	125
ffq79	fruit_strawbs	Strawberries, raspberries, kiwi fruit (medium serving)	medium serving	strwbry	60	100
ffq910	ffq_milk_quantity	Milk	.	milkdrk	200	200
ffq411	sweets_milk_pudding	Milk puddings, eg. rice, custard, trifle	.	pdng	80	90
ffq814	veg_mushrooms	Mushrooms	.	mshrm	25	37.75
ffq115	meat_fish_oily	Oily fish, fresh or canned, eg. mackerel, kippers, tuna, salmon, sardines, herring	.	fshtin	70	80
ffq812	veg_onions	Onions	.	onioleek	20	20
ffq73	fruit_oranges	Oranges, satsumas, mandarins (1 fruit)	1 fruit	orgmdrn	157.5	170
ffq313	dairy_othersalad	Other salad dressing (tablespoon)	tablespoon	UK data	20	20
ffq114	meat_fish_white	Other white fish, fresh or frozen, eg. cod, haddock, plaice, sole, halibut	.	fshstm	130	120
ffq810	veg_parsnips	Parsnips, turnips, swedes	.	UK data	65	65
ffq58	soups_peanut	Peanut butter (teaspoon)	teaspoon	peanutpr	16.5	20
ffq418	sweets_nuts	Peanuts or other nuts	.	peanutpr	16.5	20
ffq72	fruit_pears	Pears (1 fruit)	1 fruit	pear	150	150
ffq86	veg_peas	Peas	.	beanpea	50	50
ffq55	soups_chutney	Pickles, chutney (tablespoon)	tablespoon	vegpckl	20	20
ffq217	potatoes_pizza	Pizza	.	pzza	290	325
ffq316	dairy_poly_margarine	Polyunsaturated margarine, eg. Flora, sunflower, soya spreads (teaspoon)	teaspoon	mrgn	10	10
ffq13	meat_pork	Pork: roast, chops, stew or slices	.	prkrst	100	120
ffq26	cereals_porridge	Porridge, Readybrek	.	NHMRC	120	120
ffq69	drinks_port	Port, sherry, vermouth, liqueurs (glass)	glass	UK data	1	1
ffq211	potatoes_salad	Potato salad	.	UK data	90	90
ffq613	drinks_fruit_juice	Pure fruit juice (100%) eg. orange, apple juice (glass)	glass	jcorglmn	140	160
ffq39	dairy_quiche	Quiche (medium serving)	medium serving	ptrysvry	140	170
ffq210	potatoes_roast	Roast potatoes	.	potfat	90	100
ffq311	dairy_saladcream	Salad cream, mayonnaise (tablespoon)	tablespoon	UK data	20	20
ffq53	soups_white_sauce	Sauces, eg. white sauce, cheese sauce, gravy (tablespoon)	tablespoon	UK data	62	62
ffq19	meat_sausages	Sausages	.	sausfrnk	100	130
ffq110	meat_pies	Savoury pies, eg. meat pie, pork pie, pasties, steak & kidney pie, sausage rolls	.	ptrysvry	140	170
ffq116	meat_shellfish	Shellfish, eg. crab, prawns, mussels	.	seafd	60	60
ffq31	dairy_cream	Single or sour cream (tablespoon)	tablespoon	UK data	15	15
ffq317	dairy_soft_margarine	Soft margarines,including olive oil based and dairy spreads, eg. Blue Band, Clover (teaspoon)	teaspoon	mrgn	10	10
ffq82	veg_spinach	Spinach	.	lfgrn	60	70
ffq610	drinks_spirits	Spirits, eg. gin, brandy, whisky, vodka (single)	single	spirits	1	1
ffq47	sweets_sponge_home	Sponge puddings, home baked	.	pdng	80	90
ffq410	sweets_sponge_ready_made	Sponge puddings, ready made	.	pdng	80	90
ffq416	sweets_sugar_tea	Sugar added to tea, coffee, cereal (teaspoon)	teaspoon	UK data	4	4
ffq41	sweets_biscs_choco	Sweet biscuits, chocolate , eg. digestive (one)	one	bsctswt	20	30
ffq42	sweets_biscs_plain	Sweet biscuits, plain, eg. Nice, ginger (one)	one	bsctdry	20	20
ffq815	veg_peppers	Sweet peppers	.	UK data	160	160
ffq820	veg_sweetcorn	Sweetcorn	.	cornswt	60	95
ffq415	sweets_toffee_mint	Sweets, toffees, mints	.	cnftoth	20	20
ffq61	drinks_tea	Tea (cup)	cup	tea	200	200
ffq710	fruit_tinned	Tinned fruit (medium serving)	medium serving	NHMRC	150	150
ffq826	veg_tofu	Tofu , soya meat, TVP, Vegeburger	.	NHMRC	170	170
ffq54	soups_ketchup	Tomato ketchup (tablespoon)	tablespoon	UK data	20	20
ffq819	veg_tomatoes	Tomatoes	.	tom	50	50
ffq51	soups_veg_soup	Vegetable soups (bowl)	bowl	soupoth	200	200
ffq319	dairy_spreads_very_low	Very low fat spread (less than 30% fat) (teaspoon)	teaspoon	UK data	15	15
ffq818	veg_cress	Watercress	.	UK data	20	20
ffq21	bread_white	White bread and rolls	.	brdwht	50	56
ffq214	potatoes_pasta_wg	White or green pasta, eg. spaghetti, macaroni, noodles	.	pstamix	145	200
ffq212	potatoes_rice_white	White rice	.	riceboil	80	100
ffq23	bread_wholemeal	Wholemeal bread and rolls	.	brdwmeal	50	60
ffq215	potatoes_pasta_wholemeal	Wholemeal pasta	.	pstamix	145	200
ffq67	drinks_wine	Wine (glass)	glass	wine	1	1
Source: Cancer Council Victoria Epidemiology Centre 2008 – Melbourne Collaborative Cohort Study (MCCS) Databook // Appendix 7 - Sex-specific portion sizes; NHMRC serves sizes and UK data book portion size (Food Standards Agency. Food Portion Sizes. 3rd edition ed. Alison Mills (Editor) SPE, editor: TSO; 1994.)
* In the absence of available match from the Australian MCCS data, serving sizes from NHMRC (https://www.eatforhealth.gov.au/food-essentials/how-much-do-we-need-each-day/serve-sizes) were used. If not available in the NHMRC, data of typical portion sizes according to the UK Food Standards Agency (Food Standards Agency. Food Portion Sizes. 3rd edition ed. Alison Mills (Editor) SPE, editor: TSO; 19…

## Sheet: Suppl Material 2c -AUSNUT match
HBP FFQ Variables	Foodcodes	AUSNUT Food name
bread_brown	12207003	Bread, from wholemeal flour, commercial
bread_crackers	13201010	Biscuit, savoury, from wholemeal wheat flour, crispbread
bread_crackers_cheesey	13202001	Biscuit, savoury, from white wheat flour, cheese-flavoured
bread_white	12201011	Bread, from white flour, commercial
bread_wholemeal	12207003	Bread, from wholemeal flour, commercial
cereals_cereal	12502007	Breakfast cereal, flakes of corn, not further defined
cereals_porridge	12601001	Porridge, rolled oats, prepared with water
dairy_butter	14101004	Butter, not further defined
dairy_cheese_lowfat	19403002	Cheese, cottage, regular fat
dairy_cheese_med	19401004	Cheese, cheddar, natural, plain, regular fat
dairy_cream	19303001	Cream, sour, regular fat
dairy_cream_double	19301004	Cream, rich or double thick
dairy_desserts	19701003	Dairy dessert, flavours other than chocolate, regular fat
dairy_eggs	17101004	Egg, chicken, whole, hard-boiled
dairy_french	23303005	Dressing, oil, vinegar & vegetables/herbs, commercial, regular fat
dairy_full_fat_yog	19201004	Yoghurt, natural, regular fat (approx. 4%)
dairy_low_fat_yog	19202001	Yoghurt, Greek style, reduced fat (approx. 2%), natural
dairy_margarine	14307003	Margarine spread, monounsaturated or polyunsaturated, regular fat (>50% fat) & salt
dairy_othersalad	23301001	Dressing, Caesar, commercial
dairy_poly_margarine	14301005	Margarine spread, polyunsaturated, regular (>50% fat), not further defined
dairy_quiche	13404005	Quiche, meat & vegetable, homemade
dairy_saladcream	23301006	Mayonnaise, commercial, regular fat
dairy_saladcream_lowfat	23302002	Dressing, creamy, commercial, 97% fat free
dairy_soft_margarine	14307003	Margarine spread, monounsaturated or polyunsaturated, regular fat (>50% fat) & salt
dairy_spreads	14202006	Dairy blend, butter & edible oil spread, reduced fat (<60% fat), regular salt
dairy_spreads_very_low	14302005	Margarine spread, polyunsaturated, reduced fat (25% fat) & salt (sodium = 360 mg/100 g)
drinks_beer	29101004	Beer, lager or ale style (alcohol 4.6% v/v)
drinks_cocoa	11803003	Beverage, chocolate flavour, from drinking chocolate, with reduced fat cows milk
drinks_coffee	11201002	Coffee, black, from instant coffee powder, without milk
drinks_coffee_decaf	11203002	Coffee, black, from instant coffee powder, decaffeinated, without milk
drinks_coffee_whitener	11209005	Coffee whitener, dry powder
drinks_fizzy	11503001	Soft drink, cola flavour, regular
drinks_fruit_juice	11301030	Juice, fruit, commercial, not further defined
drinks_fruit_squash	11403008	Cordial base, orange or orange & mango, regular
drinks_horlicks	11801003	Beverage, chocolate flavour, from Ovaltine powder, with cows milk
drinks_low_cal	11504001	Soft drink, cola flavour, intense sweetened or diet
drinks_port	29203001	Port
drinks_spirits	29301009	Spirit, not further defined
drinks_tea	11101001	Tea, regular, black, brewed from leaf or teabags, plain, without milk
drinks_wine	29201001	Wine, red
fruit_apples	16101013	Apple, red skin, unpeeled, raw
fruit_bananas	16501001	Banana, cavendish, peeled, raw
fruit_dried	16802010	Mixed dried fruit
fruit_grapefruit	16303002	Grapefruit, peeled, raw
fruit_grapes	16601007	Grape, raw, not further defined
fruit_melon	16601016	Melon, peeled, raw, not further defined
fruit_oranges	16301003	Orange, peeled, raw, not further defined
fruit_peaches	16401009	Peach, peeled, raw, not further defined
fruit_pears	16103009	Pear, unpeeled, raw, not further defined
fruit_strawbs	16201011	Strawberry, raw
fruit_tinned	16702014	Fruit salad, canned, not further defined
meat_bacon	18601024	Bacon, middle rasher, untrimmed, baked, roasted, fried, grilled or BBQ'd, no added fat
meat_beefs	18101266	Beef, steak, semi-trimmed, boiled, casseroled, microwaved, poached, steamed or stewed, with or without added fat
meat_burgers	13505031	Hamburger, bread roll, beef patty, takeaway & homemade
meat_chicken	18301004	Chicken, breast, flesh, baked or roasted, no added fat
meat_fish_fingers	15501042	Fish finger, crumbed, packaged frozen, baked, roasted, fried or grilled, no added fat
meat_fish_oily	15401015	Sardine, canned in oil, drained
meat_fish_roe	15301001	Fish roe (caviar), black
meat_fish_white	15101119	Fish, white flesh, baked, roasted, fried, grilled or BBQ'd, no added fat
meat_fried_fish	15501037	Fish, white flesh, battered, takeaway outlet, deep fried
meat_ham	18602001	Ham, leg, lean
meat_lamb	18102025	Lamb, chop, semi-trimmed, baked, roasted, fried, grilled or BBQ'd, no added fat
meat_liver	18401002	Beef, liver, simmered or boiled, no added fat
meat_pies	13405020	Pie, savoury, meat, from frozen, baked or microwaved
meat_pork	18103024	Pork, fillet, fully-trimmed, baked, roasted, fried, grilled or BBQ'd, no added fat
meat_sausages	18501005	Sausage, beef, plain or flavoured, boiled, casseroled, microwaved, poached, steamed, or stewed
meat_shellfish	15201009	Prawn, king or medium, flesh, boiled, microwaved, steamed or poached, no added fat
meat_spam	18606009	Spam, canned
potatoes_chips	26101003	Potato crisps or chips, plain, salted
potatoes_lasagne	13509006	Lasagne (Lasagna), beef, commercial, purchased fresh or frozen, cooked
potatoes_pasta_wg	12401006	Pasta, white wheat flour, plain, boiled from dry, no added salt
potatoes_pasta_wholemeal	12401019	Pasta, wholemeal wheat flour, plain, boiled from dry, no added salt
potatoes_pizza	13501009	Pizza, chicken & vegetable, thick base, takeaway style & homemade
potatoes_potatoes	24103004	Potato, sebago, peeled, boiled & mashed without added ingredients
potatoes_rice_brown	12102008	Rice, brown, boiled, no added salt
potatoes_rice_white	12102003	Rice, white, boiled, no added salt
potatoes_roast	24101060	Potato, unpeeled, baked, roasted, fried, stir-fried, grilled or BBQ'd, no added fat
potatoes_salad	24904027	Salad, potato, homemade from basic ingredients, added dressing
soups_chutney	23201002	Chutney or relish, commercial
soups_ketchup	23104006	Sauce, tomato, commercial, regular
soups_marmalade	27201015	Marmalade, regular, not further defined
soups_marmite	31102002	Spread, yeast, marmite
soups_meat_soup	21601001	Soup, beef & vegetable, from cafe or restaurant
soups_peanut	22202005	Peanut butter, not further identified
soups_veg_soup	21602002	Soup, mixed vegetable, from cafe or restaurant
soups_white_sauce	23107005	Sauce, pasta, carbonara, commercial
sweets_biscs_choco	13101004	Biscuit, sweet, chocolate flavoured, commercial
sweets_biscs_plain	13101012	Biscuit, sweet, plain, commercial
sweets_buns_home	13307005	Scone, plain, homemade from basic ingredients
sweets_buns_ready_made	13401003	Croissant, commercial, plain
sweets_cakes_home	13303046	Cake, fruit, homemade from basic ingredients, butter or dairy blend, uniced
sweets_choco	28101007	Chocolate, plain, not further defined
sweets_choco_bar	28103003	Bar, nougat & caramel centre, milk chocolate-coated
sweets_crisps	13205003	Biscuit, savoury, corn, crispbread, puffed & toasted
sweets_ice_cream	19502009	Ice cream, not further defined
sweets_milk_pudding	19602003	Custard, dairy, regular fat, vanilla, commercial
sweets_nuts	22201004	Nut, peanut, without skin, roasted, with oil, unsalted
sweets_pies_home	13402006	Pie, sweet, apple, homemade
sweets_pies_ready_made	13402009	Pie, sweet, fruit (apple or apricot), commercial
sweets_ready_made	13303043	Cake, fruit, commercial, uniced
sweets_sponge_home	13305003	Pudding, plum, steamed or boiled, homemade from basic ingredients
sweets_sponge_ready_made	13305002	Pudding, plum, canned, commercial
sweets_sugar_tea	27101006	Sugar, white, granulated or lump
sweets_toffee_mint	28401014	Lolly, hard varieties
veg_avocado	24705001	Avocado, raw
veg_baked_beans	25201005	Baked beans, canned in tomato sauce, regular
veg_beans	24502008	Bean, green, fresh, boiled, microwaved or steamed, drained
veg_beansprouts	24503003	Sprout, bean, cooked, no added fat
veg_beetroot	24302004	Beetroot, purple, peeled or unpeeled, fresh or frozen, baked, roasted, fried, stir-fried, grilled or BBQ'd, no added fat
veg_broccoli	24202002	Broccoli, fresh or frozen, baked, roasted, fried, stir-fried, grilled or BBQ'd, no added fat
veg_cabbage	24201031	Cabbage, baked, roasted, fried, stir-fried, grilled or BBQ'd, no added fat
veg_carrots	24301006	Carrot, mature, peeled or unpeeled, fresh or frozen, baked, roasted, fried, stir-fried, grilled or BBQ'd, no added fat
veg_cauliflower	24202013	Cauliflower, fresh or frozen, baked, roasted, fried, stir-fried, grilled or BBQ'd, no added fat
veg_coleslaw	24904004	Salad, coleslaw, commercial, added dressing
veg_cress	24401023	Watercress, raw
veg_garlic	24802002	Garlic, peeled or unpeeled, fresh or frozen, baked, roasted, fried, stir-fried, grilled, BBQ'd, deep-fried, with or without added fat
veg_green_salad	24904021	Salad, garden, made from leafy greens, cucumber & tomato, no added dressing
veg_leeks	24802005	Leek, baked, roasted, fried, stir-fried, grilled or BBQ'd, no added fat
veg_lentils	25101013	Lentil, dried, cooked
veg_marrow	24702008	Zucchini, green skin, fresh or frozen, peeled or unpeeled, baked, roasted, fried, stir-fried, grilled or BBQ'd, no added fat
veg_mushrooms	24703002	Mushroom, common, fresh or frozen, baked, roasted, fried, stir-fried, grilled or BBQ'd, no added fat
veg_onions	24802010	Onion, mature, red skinned, peeled, fresh or frozen, raw
veg_parsnips	24302023	Parsnip, peeled or unpeeled, fresh or frozen, baked, roasted, fried, stir-fried, grilled or BBQ'd, no added fat
veg_peas	24501003	Pea, green, frozen, cooked, no added fat
veg_peppers	24705013	Capsicum, fresh or frozen, raw, not further defined
veg_spinach	24401013	Spinach, fresh, raw
veg_sprouts	24201010	Brussels sprout, fresh, boiled, microwaved or steamed, drained
veg_sweetcorn	24704013	Sweetcorn, kernels, fresh or frozen, boiled, microwaved or steamed, drained
veg_tofu	20601007	Tofu (soy bean curd), firm, as purchased
veg_tomatoes	24601006	Tomato, raw, not further defined
milk	19101001	Milk, cow, fluid, regular fat (approx. 3.5%)
